# Supplementary material for: Measuring the Compressibility of Cellulose Nanofiber-Stabilized Microdroplets Using Acoustophoresis
Source: Micromachines (Basel). 2021 Nov 27;12(12):1465. doi: 10.3390/mi12121465 (PMC8707857; doi:10.3390/mi12121465)
Supplement: Supplementary file 1 [file micromachines-12-01465-s001.zip]

Archive with 1 entries (1 files):
- micromachines-1472412-supplementary.pdf
